# Supplementary material for: Sorting the mind: cognitive enhancement through transcutaneous auricular vagus nerve stimulation: a systematic review and meta-analysis
Source: Psychol Med. 2026 Jun 24;56:e207. doi: 10.1017/S0033291726105017 (PMC13319486; doi:10.1017/S0033291726105017)
Supplement: Liu and Li supplementary material [file S0033291726105017sup001.zip]

Archive with 8 entries (8 files):
- PM_Appendix A_PRISMA Checklist.docx
- PM_Appendix B_Table B1-4.docx
- PM_Appendix C_ Data Extraction.xlsx
- PM_Appendix D_Risk of Bias Results .docx
- PM_Appendix E_Figure E1.docx
- PM_Appendix F_Figure F1-5.docx
- PM_Appendix G_ DL and REML Comparison .docx
- PM_Appendix H_ Bayesian Results Table H1-2.docx
