# Supplementary material for: Sorting the mind: cognitive enhancement through transcutaneous auricular vagus nerve stimulation: a systematic review and meta-analysis
Source: Psychol Med. 2026 Jun 24;56:e207. doi: 10.1017/S0033291726105017 (PMC13319486; doi:10.1017/S0033291726105017)
Supplement: Liu and Li supplementary material [file S0033291726105017sup001.zip › PM_Appendix C_ Data Extraction.xlsx]

## Sheet: Sheet1
Appendix C												a
Study ID	Study Design	Population	Total Sample Size (N)	Sample Size – Experimental Group (N_exp)	Sample Size – Control Group (N_ctrl)	Sex Distribution (M/F counts or %)	Stimulation Site	Stimulation Timing	Type of Control	Sham Site (e.g., earlobe)	Sham Parameters	Outcome Metric (e.g., RT, ACC, Error Rate, d′)
D’Agostini et al., 2025	Randomized, sham-controlled trial	Healthy adults (18–40 years; 22 M, 58 F)	80	39	41	22 M (27.5%) / 58 F (72.5%)	Left cymba concha (active); earlobe (sham)	Continuous during extinction phase	Sham stimulation (earlobe site)	Left earlobe	Same parameters, non-vagal site	US expectancy VAS, FPS amplitude, SCR
Yıldız et al., 2023	Randomized controlled trial	Healthy university students (Physical Therapy majors)	60	30	30	Exp 3 M / 27 F; Ctrl 6 M / 24 F	Cymba concha (left ear)	10 min per session × 10 sessions	Active control (no stimulation)			Longest correct marking, number of correct markings, reaction time, FSS
Beste et al., 2016	Randomized, single-blind, sham-controlled between-subject design	Healthy university students (18–29 years)	45	22	23	14 M / 37 F	Left cymba concha; sham on left earlobe	30s ON / 30s OFF	Sham (earlobe)	Left earlobe	Same frequency/intensity; no vagal innervation	Accuracy, reaction time, false alarm rate
Borges et al., 2020	Randomized, double-blind, sham-controlled crossover study	Healthy adults (mean age 23 ± 3 yrs)	26	26	26	12 M / 14 F	Left cymba concha (active); left earlobe (sham)	30 s ON / 30 s OFF	Sham stimulation (earlobe)	Left earlobe	Same intensity/frequency, no vagal afferents	P300 amplitude/latency, reaction time
Bretherton et al., 2019	Three-series experimental (acute + 2-week repeated tVNS)	Healthy older adults ≥ 55 yrs	91	65	26	9 M / 17 F (Study 3)	Left tragus (active); earlobe (sham)	15 min/day × 14 days	Sham (earlobe)	Left earlobe	Same waveform; no vagal fibers	RMSSD, HF power, BRS, QoL
Burger et al., 2018	Randomized, single-blind, sham-controlled	Healthy students	85	42	43	tVNS 5 M / 37 F; Sham 9 M / 34 F	Left cymba concha (active); earlobe (sham)	Continuous during extinction phase	Sham (earlobe)	Left earlobe	Same waveform; no vagal innervation	US expectancy, SCR, FPS
Burger et al., 2019	Randomized, single-blind, sham-controlled	High worriers (PSWQ ≥ 45)	97	48	49	19 M / 78 F	Left cymba concha (active); earlobe (sham)	30 s ON / 30 s OFF	Sham (earlobe)	Left earlobe	Identical waveform; no current	Negative thought intrusions, % focus, RMSSD
Camargo et al., 2024	Randomized, double-blind, sham-controlled	Healthy adults (21–77 yrs, M=41)	44	22	22	Not specified	Bilateral cymba conchae	Continuous 60 min	Sham (identical device, no current)	Bilateral earset (inactive)	Same device, 0 mA output	ERP N2, ERD, frontal α asymmetry
Capone et al., 2021	Within-subject (active vs control in same session)	Healthy adults					Left external acoustic meatus (active); left earlobe (control)		Control stimulation (earlobe)	Left earlobe	Matched intensities	Tonic pupil diameter (left/right eye)
Chen et al., 2022	Randomized, single-blind, sham-controlled between-subject	Healthy adults	28	14	14		Auricular branch of vagus nerve (side not specified)	Online tVNS overlapping with action-planning task	Sham			Reaction time; MRCP amplitude (BP/NS)
Chen et al., 2023	Randomized, parallel-group (taVNS 20 min vs control 30 s)	Healthy right-handed adults	60	30	30	13 M/17 F per group (matched)	Left ear (cymba concha)	Continuous 20 min (active) vs 30 s (control)	Brief stimulation control (30 s)		30 s only	RT (right-hand), intra-individual RT variability; resting EEG α power; microstate C duration
Chen et al., 2024	Randomized, sham-controlled, crossover	Healthy right-handed college students	16	16	16		Auricular taVNS (site not specified)	12 min Active or Sham before task; crossover	Sham			WM capacity; pupil mean amplitude & extremes
Chen et al., 2025	Single-blind, sham-controlled, randomized cross-over with 4 sessions	Healthy right-handed university students (age 20–25)	22	22	22	9 M / 13 F	Auricular taVNS (site not specified)	Tonic (Pre-task 30s on/off); Phasic (Pre-event, Event-sync 1.5s)	Sham session		No current	WM capacity; pupil responses; HRV LF parameter
Chen, Yang et al., 2023	Randomized parallel groups (20 min active vs 30 s control)	Healthy adults	59	29	30		Left ear (taVNS)	20 min active vs 30 s control	Brief stimulation control (30 s)		30 s only	RT & IIRTV (right-hand), P3 amplitude, MRCP, high-α PSD at C4
Cibulcova et al., 2024	Single-blind, randomized, placebo wait-list controlled trial	Non-clinical adults (mean age 48.3 yrs)	76			30 M; remainder F	Tragus (active) vs earlobe (sham)	Daily 4 h × 2 weeks (early or late)	Sham (earlobe) and wait-list	Earlobe	Sham stimulation	Immediate recall; short-term memory; delayed recall
Colzato, Wolters, Peifer, 2018	Sham/placebo-controlled, randomized crossover within-subject	Healthy young volunteers	32	32	32		Auricular (likely concha; exact site not specified)	During 30 min task	Sham/placebo			Flow Short-Scale (absorption scores)
Colzato et al., 2017	Sham/placebo-controlled, randomized cross-over within-subject	Healthy young volunteers	38	38	38		Left cymba concha (active); left earlobe (sham)	During task	Sham (earlobe)	Left earlobe	Matched sensation, non-vagal site	RMET accuracy (easy vs difficult items)
Colzato et al., 2018	Placebo/sham-controlled, randomized between-group	Healthy young volunteers	80				Auricular vagus region (likely cymba concha); sham earlobe	During 30-min creativity task	Sham/placebo	Earlobe	Placebo/sham stimulation	Divergent thinking scores; convergent thinking scores
Dastoor et al., 2025	Single-blind, sham-controlled crossover pilot (reported as oral presentation)	Healthy volunteers					Left ear cymba concha (active); earlobe (sham)	Pre-cognitive assessments (~21.2 min mean)	Sham (earlobe) and baseline no-stim	Earlobe	Sensation matched	Attention indices; reaction time
De Smet et al., 2021	Between-subject, randomized, sham-controlled single-session	Healthy adults	83					Single session before task	Sham			Self-reported intensity after reappraisal; physiological indices
Dolphin et al., 2023	Single-blind, sham-controlled crossover pilot (interim analysis)	Amnestic MCI (CDR 0.5; RBANS DMI < 85)	28	28	28	17 M; 11 F	Left cymba concha (active); earlobe (sham)	Pre-assessment ~21.2 min mean	Sham (earlobe) and baseline	Earlobe	Sensation matched	FNAT recall accuracy (%); SHQ navigation time (s)
Drost et al., 2025	Randomized, parallel-group, sham-controlled	Healthy young adults	41	21	20		Left cymba concha (active); earlobe (sham)	15 min pre-PASAT; continued during PASAT	Sham (earlobe)	Earlobe	Inactive stimulation	HRV; electrodermal activity; self-reported stress/anxiety; PASAT performance
Finisguerra et al., 2019	Randomized, sham-controlled (between-subject)	Healthy adults					Auricular vagus region (likely cymba concha); sham earlobe	During IAT tasks	Sham (earlobe)	Earlobe	Placebo/sham	IAT D-scores (self–spiritual association strength)
Fischer et al., 2018	Within-subject, two sessions: active tVNS vs sham	Healthy adults					Auricular vagus region (likely cymba concha); sham earlobe	During conflict task	Sham	Earlobe	Neutral stimulation	Conflict interference (RT); N2 and P3 amplitudes
Fisicaro et al., 2025	Single-blind, sham-controlled, randomized cross-over	Older adults (elderly Japanese volunteers without cognitive impairment)	18	18	18		Auricular (site not specified)	During digit span task (encoding/recall epochs recorded)	Sham stimulation		Sensation-matched (not detailed)	Number of errors per span length; pupil size during encoding and recall
Höper et al., 2022	Within-subject, cross-randomized tVNS vs sham (15-min phases)	Adolescents (age 14–17 years)	30	30	30		Auricular (not specified)	15-min tVNS vs 15-min sham (counterbalanced)	Sham stimulation	Not specified	Sham stimulation without vagal engagement	HRV (rMSSD), HR, EDA, sAA; PFC oxygenation & connectivity (fNIRS)
Jacobs et al., 2015	Single-blind, sham-controlled, randomized crossover	Healthy older adults (community sample)	30	30	30	15 M / 15 F	Auricular branch (exact site not specified)	During face–name memory task	Sham	Earlobe (commonly used; exact not specified)	Sensation-matched	Hits (%), false alarms (%)
Jongkees et al., 2018	Single-blind, sham-controlled, randomized between-subject	Healthy young adults	40	20	20		Auricular vagus region (not specified)	During SRT task	Sham	Earlobe	Placebo stimulation	Inhibition-of-return during response reversals; sequence learning indices
Kaan et al., 2021	Counterbalanced within-subject (tVNS vs sham) + separate no-stim group	Healthy young adults	62	29	29		Tragus (active); earlobe (sham)	During order memory task (two sessions)	Sham; plus independent no-stimulation group (N=33)	Earlobe	Placebo	Order accuracy (%)
Keute et al., 2020	Within-subject (active vs sham) EEG study	Healthy young adults	22	22	22		Auricular (not specified)	During cued go–no-go–change task	Sham (placebo)	Earlobe	Placebo stimulation	Behavioral accuracy; frontal midline theta
Konjusha et al., 2022	Randomized crossover (atVNS vs sham)	Healthy adults	45	45	45		Auricular (likely cymba/tragus; not specified)	During flanker task across two appointments (order counterbalanced)	Sham	Earlobe	Sham stimulation	Alpha-band power (PFC), behavioral conflict cost
Kühnel et al., 2020	Randomized, sham-controlled, crossover (overnight fasted)	Healthy adults	39	39	39	23 F / 16 M	Auricular (not specified)	During valence-dependent go/no-go reinforcement learning	Sham	Earlobe	Sham stimulation	Choice accuracy; model-derived learning rate; RT; biases
Maraver et al., 2020	Randomized, single-blind, sham-controlled within-subject (two sessions)	Healthy young adults	43	43	43		Left cymba concha (active); left earlobe (sham)	Online during RSVP task	Sham (earlobe)	Left earlobe	Matched waveform, non-vagal site	Conditional T2 accuracy as a function of gaze/emotion and T1–T2 lag
Mena-Chamorro et al., 2025	Within-subject randomized (active vs sham) across task-complexity levels	Healthy adults	24	24	24		Auricular (not specified)	During Dimensional Change Card Sorting + concurrent auditory task (low/medium/high difficulty)	Sham (within-subject)		Sham stimulation	Switch cost (ms/%) across difficulty levels
Mertens et al., 2020	Randomized, sham-controlled, crossover with additional no-stim control	Healthy volunteers (young: 18–30; older: 45–80)	65	65	65		Cymba concha (active); earlobe (sham)	During encoding of paragraphs (immediate recall) and before delayed recognition	Sham + no-stimulation control	Earlobe	Sensation matched	Immediate recall accuracy; delayed recognition accuracy
Oehrn et al., 2022	Double-blind, pseudo-randomized cross-over (epilepsy patients)	Adults with epilepsy (n=19)	19	19	19		Auricular (site not specified)	During Prisoner’s Dilemma social interaction task	Sham (cross-over)		Sham stimulation	Cooperation rate; model-derived starting bias
Pan et al., 2024	Randomized, double-blind, parallel-group (20-week intervention)	Refractory temporal lobe epilepsy (rTLE) patients	28	19	9		Auricular (not specified)	During WM task across encoding/maintenance/retrieval; 20 weeks total protocol	Sham		Sham stimulation	Reaction time; frontal midline theta (Fz PSD) during WM phases
Pihlaja et al., 2020	Single-blind, sham-controlled, within-subject	Healthy adults	25	25	25		Left tragus (active); left earlobe (sham)	Alternating blocks during Executive RT test	Sham (earlobe)	Left earlobe	Placebo	Errors; frontal N2 and centro-parietal P3 amplitudes
Pihlaja et al., 2025	Single-session, alternating active/sham within-subject; groups with/without burnout	Adults with burnout (n=27) and healthy controls (n=24)	51	51	51		Auricular (not specified)	Alternating active/sham during Executive RT test with EEG	Sham (alternating within-subject)		Placebo	Total errors; frontal N2-P3 interpeak latency (NoGo)
Sellaro et al., 2015	Single-blind, sham-controlled, within-subject	Healthy young volunteers	24	24	24		Auricular (insula/PFC-targeting; specific site likely cymba)	Online during Cyberball (vicarious ostracism)	Sham (placebo)	Earlobe	Placebo stimulation	Throw proportion to ostracized player
Sellaro, van Leusden et al., 2015	Single-blind, sham-controlled, randomized between-subject	Healthy young adults	40	20	20		Auricular branch (medial to tragus)	Online during two PES tasks (flanker; auditory 4-choice RT)	Sham (earlobe)	Earlobe	Placebo stimulation	Post-error slowing (PES, ms)
Shin et al., 2025	Single-blind, randomized, sham-controlled, within-subject crossover (two sessions)	Older adults with age-related hearing loss (HI) and typical hearing controls (TH)	56	56	56		Auricular branch (site not specified)	20 min continuous (active) vs 30 s at start and end (sham) during N-back	Brief stimulation control (30 s at start/end)		30 s only (begin and end)	Accuracy and RT on N-back tasks
Szeska et al., 2020	Single-cue conditioning with between-group factors (fear learning vs control) and stimulation (tVNS vs sham)	Healthy adults	80	40	40		Cymba concha (active); earlobe (sham)	During extinction training; follow-ups at 24 h and ~28 days	Sham (earlobe) and control (unpaired CS-US) group	Earlobe	Individually adjusted sham	Fear-potentiated startle; US expectancy (risk) ratings
Thakkar et al., 2020	Randomized, single-blind, sham-controlled between-subject	Healthy adults					Auricular (not specified)	During letter–sound learning sessions	Sham		Placebo stimulation	Learning speed/accuracy; fluency measures
Tona et al., 2020	Three experiments: stress (between-group), tVNS (between-group sham-controlled), atomoxetine (double-blind crossover)	Healthy adults (varied per study)	48				Auricular (not specified)	During task-switching	Sham (tVNS experiment)			Switch costs; preparation effect
Verkuil & Burger, 2019	Randomized, single-blind, sham-controlled between-subject	High worriers (PSWQ above cut-off)	94	45	49		Tragus/cymba region (taVNS) vs earlobe (sham)	During emotional exogenous cueing task	Sham (earlobe)	Earlobe	Placebo	IOR magnitude (ms)
Villani et al., 2022	Pre-registered single-session within-subject; event-related taVNS vs sham trials	Healthy adults					Auricular (not specified)	3 s trains time-locked to oddball targets; randomized intermixed with sham	Trial-wise sham		Sham trains	RT; target-evoked pupil dilation vs pre-stimulus baseline
Wang et al., 2022	Double-blind, randomized clinical trial (24 weeks)	Patients with mild cognitive impairment (age 55–75)	52				Concha acupoints: Heart (CO15) and Kidney (CO10) vs sham at scaphoid fossa (SF3–5)	Protocol over 24 weeks (frequency per week not specified here)	Sham at non-vagal auricular acupoints	Scaphoid fossa (SF3–5)	Same device at non-vagal points	MoCA-B total; AVLT N5/N7; STT-B; BNT; PSQI; RBDSQ; ESS; FAQ
Warren et al., 2020	Poster; within-subject EEG/ERP comparison (active taVNS vs control)	Healthy adults					Auricular (not specified)	During Fish–Lake task	Sham or control (unspecified)			Event-related potentials (ERP components)
Zhao et al., 2023	Within-subject randomized crossover; two experiments after 24 h sleep deprivation	Healthy young adults after 24 h SD	Exp1: 35; Exp2: 30 (PVT) / 32 (N-back)			Exp1: 16 F / 19 M	Left cymba concha (active); left earlobe (active control)	30 min stimulation after SD; tasks immediately post-stim (and +1 h in Exp2)	Active earlobe stimulation (matched waveform)	Left earlobe	Same parameters at non-vagal site	Accuracy (mACC/mismACC); RT
Zhao et al., 2025	Single-blind, randomized, counterbalanced within-subject (two test days)	Adults with MDD (n=52) and healthy controls (n=44)	96	96	96	MDD: 33F/19M; CTRL: 28F/16M	Cymba concha (active); alternate site for sham (earlobe)	≥15–20 min stimulation before/during task on each test day	Sham at non-vagal site	Earlobe	Location-only control	Accuracy for positive expressions; VAS affect ratings
Zhou et al., 2022	Prospective, randomized, double-blind, parallel-group RCT	Elderly adults undergoing total joint arthroplasty	124	62	62		Left cymba concha (active); earlobe + tail of helix (sham)	From 1 h before anesthesia induction to end of surgery	Sham at non-vagal sites	Earlobe + tail of helix	Same device at non-vagal sites	Incidence of dNCR at 1 week; serum AChE/BChE; IL-6, HMGB1, S100β
Zhu et al., 2024	Participant-blind, randomized, sham-controlled between-subject	Healthy young adults	82			42 F / 40 M (approx.)	Left tragus (active); left earlobe (sham)	15 min resting fNIRS + 15 min during emotional Go/No-Go	Sham at earlobe	Left earlobe	Same device; non-vagal site	No-Go accuracy; HDDM drift rate (v) for Go; fNIRS HbO; dFC
